# Supplementary material for: New Insights into Acylhydrazones E/Z Isomerization: An Experimental and Theoretical Approach
Source: Int J Mol Sci. 2023 Sep 29;24(19):14739. doi: 10.3390/ijms241914739 (PMC10648745; doi:10.3390/ijms241914739)
Supplement: Supplementary file 1 [file ijms-24-14739-s001.zip]

Archive with 1 entries (1 files):
- ijms-2604402-supplementary.pdf
